# Supplementary material for: Case report: A novel WASHC5 variant altering mRNA splicing causes spastic paraplegia in a patient
Source: Front Genet. 2023 Oct 31;14:1205052. doi: 10.3389/fgene.2023.1205052 (PMC10644772; doi:10.3389/fgene.2023.1205052)
Supplement: Supplementary file 2 [file DataSheet1.XLSX]

## Sheet: Sheet1
Chromosome	Start	End	Ref	Alt	Gene	DNA	PROT	PHEN	PMID
8	126044481	126044481	A	T	WASHC5	NM_014846.4:c.3335+2T>A	.	Ritscher-Schinzel syndrome	24065355
8	126049556	126049556	C	T	WASHC5	NM_014846.4:c.3104G>A	Arg-His	Cerebellar ataxia	32816195
8	126049557	126049557	G	A	WASHC5	NM_014846.4:c.3103C>T	Arg-Cys	Spastic paraplegia	24123792
8	126056068	126056068	T	C	WASHC5	NM_014846.4:c.2849A>G	Lys-Arg	Craniosynostosis & dysmorphic features	33456446
8	126056801	126056801	A	C	WASHC5	NM_014846.4:c.2644T>G	Phe-Val	Amyotrophic lateral sclerosis	31475037
8	126056912	126056912	T	C	WASHC5	NM_014846.4:c.2533A>G	Thr-Ala	Complicated spastic paraplegia, autosomal dominant	29980238
8	126056941	126056941	C	G	WASHC5	NM_014846.4:c.2505-1G>C	.	Dystonia, paroxysmal, exercise-induced	33662919
8	126059448	126059448	C	T	WASHC5	NM_014846.4:c.2504+1G>A	.	Spastic paraplegia	30564185
8	126059531	126059531	T	C	WASHC5	NM_014846.4:c.2422A>G	Ile-Val	Spastic paraplegia	27957547
8	126061370	126061370	G	A	WASHC5	NM_014846.4:c.2257C>T	Arg-Cys	Developmental disorder	31785789
8	126062868	126062868	C	T	WASHC5	NM_014846.4:c.2137G>A	Glu-Lys	Spastic paraplegia	26967522
8	126067843	126067843	C	G	WASHC5	NM_014846.4:c.2087G>C	Gly-Ala	Spastic paraplegia	23455931
8	126068993	126068993	C	T	WASHC5	NM_014846.4:c.1942G>A	Asp-Asn	Congenital heart disease	32368696
8	126069011	126069011	T	C	WASHC5	NM_014846.4:c.1924A>G	Ile-Val	Spastic paraplegia	30564185
8	126069059	126069059	C	A	WASHC5	NM_014846.4:c.1876G>T	Val-Phe	Spastic paraplegia	17160902
8	126069814	126069814	A	G	WASHC5	NM_014846.4:c.1859T>C	Val-Ala	Spastic paraplegia	25454649
8	126069816	126069816	C	G	WASHC5	NM_014846.4:c.1857G>C	Leu-Phe	Spastic paraplegia	17160902
8	126069902	126069902	A	G	WASHC5	NM_014846.4:c.1771T>C	Ser-Pro	Spastic paraplegia	24824269
8	126071479	126071479	T	G	WASHC5	NM_014846.4:c.1749A>C	Arg-Ser	Spastic paraplegia	24451228
8	126071524	126071524	C	G	WASHC5	NM_014846.4:c.1704G>C	Met-Ile	Spastic paraplegia	33726816
8	126071637	126071637	C	T	WASHC5	NM_014846.4:c.1669G>A	Ala-Thr	Intellectual disability	27431290
8	126071756	126071756	T	C	WASHC5	NM_014846.4:c.1550A>G	Asn-Ser	Spastic paraplegia	30564185
8	126073332	126073332	A	C	WASHC5	NM_014846.4:c.1513T>G	Leu-Val	Spastic paraplegia	33726816
8	126073347	126073347	G	A	WASHC5	NM_014846.4:c.1498C>T	Gln-Term	Esophageal squamous cell carcinoma	30833958
8	126073434	126073434	T	C	WASHC5	NM_014846.4:c.1411A>G	Asn-Asp	Spastic paraplegia	17160902
8	126079895	126079895	T	C	WASHC5	NM_014846.4:c.1217A>G	Asn-Ser	Spastic paraplegia	33726816
8	126079934	126079934	C	T	WASHC5	NM_014846.4:c.1178G>A	Arg-His	Spastic paraplegia	31814071
8	126085417	126085417	C	-	WASHC5	NM_014846.4:c.1128delG	.	Spastic paraplegia 8	29768361
8	126085436	126085436	T	C	WASHC5	NM_014846.4:c.1109A>G	Asn-Ser	Spastic paraplegia	32655478
8	126091006	126091006	G	C	WASHC5	NM_014846.4:c.685C>G	Leu-Val	Spastic paraplegia	31814071
8	126091014	126091014	A	G	WASHC5	NM_014846.4:c.677T>C	Ile-Thr	Spastic paraplegia	23881105
8	126091044	126091044	G	A	WASHC5	NM_014846.4:c.647C>T	Pro-Leu	Spastic paraplegia	30778698
8	126093921	126093921	A	T	WASHC5	NM_014846.4:c.500T>A	Val-Asp	Conotruncal heart defects	28991257
8	126095440	126095440	C	T	WASHC5	NM_014846.4:c.247G>A	Glu-Lys	Spastic paraplegia	27165006
8	126095446	126095446	C	G	WASHC5	NM_014846.4:c.241G>C	Asp-His	Sensory-motor polyneuropathy	27164712
8	126096010	126096010	T	C	WASHC5	NM_014846.4:c.131A>G	Asp-Gly	Atrioventricular canal defects with extracardiac anomalies	28991257
